# Supplementary material for: Obstructive Sleep Apnea and Coronary Artery Disease: An Overlooked Cardiovascular Risk Factor
Source: Biomedicines. 2026 Feb 26;14(3):515. doi: 10.3390/biomedicines14030515 (PMC13023999; doi:10.3390/biomedicines14030515)
Supplement: Supplementary file 1 [file biomedicines-14-00515-s001.zip]

Archive with 8 entries (7 files):
- Supplementar material/
- __MACOSX/._Supplementar material
- Supplementar material/Tablet S1 - CHD OSA Vs No OSA.xlsx
- __MACOSX/Supplementar material/._Tablet S1 - CHD OSA Vs No OSA.xlsx
- Supplementar material/Table S2 - CPAP vs nonCPAP.xlsx
- __MACOSX/Supplementar material/._Table S2 - CPAP vs nonCPAP.xlsx
- Supplementar material/Figure S1.png
- __MACOSX/Supplementar material/._Figure S1.png
