# Supplementary material for: Obstructive Sleep Apnea and Coronary Artery Disease: An Overlooked Cardiovascular Risk Factor
Source: Biomedicines. 2026 Feb 26;14(3):515. doi: 10.3390/biomedicines14030515 (PMC13023999; doi:10.3390/biomedicines14030515)
Supplement: Supplementary file 1 [file biomedicines-14-00515-s001.zip › Supplementar material/Tablet S1 - CHD OSA Vs No OSA.xlsx]

## Sheet: Sheet1
Year	First Author	Colonna2	Design	Study size	Population	OSA severity	OSA Definition	Follow-up2	Colonna1	OR	Lower limit	Upper limit	P-value	Key Findings	Comments	Outcome
2005	Marin et al.	Long-term cardiovascular outcomes in men with obstructive sleep apnoea-hypopnoea with or without treatment with continuous positive airway pressure: an observational study	Prospective cohort	1651	1651 men: untreated severe OSA, untreated mild-moderate OSA, simple snorers, CPAP-treated OSA, healthy controls; mean follow-up 10 years	AHI ≥30	AHI ≥30	10 years	OSA CV	3.17	1.12	7.51		Untreated severe OSA: higher risk of fatal (OR 2.87) and nonfatal (OR 3.17) CV events; CPAP reduced risk to control levels	Strong evidence linking untreated severe OSA with increased CV events; CPAP protective.	nonfatal CV events
2000	Peker et al.	Respiratory Disturbance Index An Independent Predictor of Mortality in Coronary Artery Disease	Prospective cohort	62	62 CAD patients	RDI ≥10/h	RDI ≥10/h untreated OSA vs No OSA	5 years	OSA CV	1.13	1.05	1.21	0.001	CV mortality: 37.5% OSA vs 9.3% non-OSA (p=0.018)	OSA independently predicted CV mortality in CAD【50†source】
2001	Mooe et al.	Sleep-disordered Breathing and Coronary Artery Disease Long-term Prognosis	Prospective cohort	408	408 patients with CAD undergoing angiography	AHI ≥10	AHI ≥10	5.1 years	OSA CV	1.70	1.15	2.52	0.008	Disordered breathing increased composite risk (RR 1.6–1.7). Strongest association with stroke (HR ~2.6–3.0).	Am J Respir Crit Care Med 2001;164:1910–1913	Composite: Death, stroke, MI
2007	Gami et al.	Obstructive Sleep Apnea, Obesity, and the Risk of Incident Atrial Fibrillation	Retrospective cohort	3542	3542 adults, no prior AF	AHI ≥5	AHI ≥5	4.7 years	OSA CV	2.18	1.34	3.54		OSA independently predicted AF (HR 2.18, CI 1.34–3.54) esp. <65 yrs	OSA and nocturnal desaturation increase AF risk【55†source】	Incidence of AF
2010	Gottlieb et al., The Sleep Heart Health Study	Prospective Study of Obstructive Sleep Apnea and Incident Coronary Heart Disease and Heart Failure	Prospective cohort	4422	4422 adults free of CHD/HF at baseline	AHI ≥5/h	AHI ≥30/h	8.7 years	OSA CV	1.58	0.93	2.66		Men, AHI 15-30: 1.13 (1.02 to 1.26) in men; AHI>30: 1.58 (0.93, 2.66)	Circulation 2010;122:352–360	Incident CHD and HF
2010	Shah et al.	Obstructive sleep apnea as a risk factor for coronary events or cardiovascular death	Observational cohort	1436	1436 patients ≥50 years old referred for suspected SDB, mean follow-up 2.9 years	AHI ≥5	AHI ≥5	2.9 years	OSA CV	2.06	1.10	3.86	0.024	OSA independently increased risk of coronary events/CV death (adjusted HR 2.06, 95% CI 1.10–3.86, p=0.024)	OSA significantly associated with coronary events and CV mortality independent of risk factors.	MI, coronary revascularization, CV death
2015	Hla et al. (Wisconsin Sleep Cohort)	Coronary Heart Disease Incidence in Sleep Disordered Breathing: The Wisconsin Sleep Cohort Study	Prospective cohort	1131	1131 adults without baseline CHD/HF, followed up to 24 years	AHI >30	AHI 15–30	24 years	OSA CV	2.6	1.1	6.1		Severe SDB (AHI ≥30) associated with 2.6-fold increased risk of CHD/HF (HR 2.6, 95% CI 1.1–6.1); significant dose-response	Supports OSA as independent risk factor for CHD and HF in long-term population study.	Incident CHD or HF. Incident CHD or HF was defined by new reports of myocardial infarction, coronary revascularization procedures, congestive heart failure, and cardiovascular deaths
2015	Barbé et al.	Effect of obstructive sleep apnoea on severity and short-term prognosis of acute coronary syndrome	ancillary study of the ISAACC study	431	431 patients with ACS	AHI ≥15/h	All patients AHI ≥15/h vs no control no OSA		OSA CV	1.96	1.21	3.21	0.07	⩾3 diseased vessels		⩾3 diseased vessels
2016	Lee et al.	Obstructive Sleep Apnea and Cardiovascular Events After Percutaneous Coronary Intervention	Prospective, multicenter	1311	1311 post-PCI patients	AHI ≥15/h	AHI ≥15/h	Median 1.9 years	OSA CV	1.57	1.10	2.24	0.013	OSA independently associated with higher MACCE risk (HR 1.57).	Circulation 2016;133:2008–2017	MACCE (CV mortality, MI, stroke, revascularization)
2024	Mazzotti et al.	OSA symptom subtypes and hypoxic burden independently predict distinct cardiovascular outcomes	Community cohort	4396	4396 adults free of CVD	AHI ≥5/h	AHI ≥5/h vs non OSA	Median >11 years	OSA CV	1.62	1.23	2.15	p <0.001	Excessively sleepy subtype had higher MACE risk (HR ~1.6), independent of hypoxic burden; hypoxic burden predicted CV mortality.	ERJ Open Res 2024;11:00511-2024	MACE, CV mortality
2024	Zhang et al.	Association between sleep apnea‐specific hypoxic burden and severity of coronary artery disease	Prospective	137	137 apparently healthy patients with unstable angina undergoing angiography	AHI ≥15-21/h	Untreated OSA with AHI ≥15-21/h vs Non OSA	Cross-sectional (angiography)	OSA CV	3.23	1.60	6.50	p = 0.001	High sleep apnea–specific hypoxic burden independently associated with severe CAD (OR 2.7–4.0 after adjustment), assessed with Gensini and SYNTAX score: OR 3.23 (1.60 − 6.50), p = 0.001	Sleep Breath 2024;28:1293–1301	Severity of CAD (Gensini, SYNTAX scores)
