# Supplementary material for: Obstructive Sleep Apnea and Coronary Artery Disease: An Overlooked Cardiovascular Risk Factor
Source: Biomedicines. 2026 Feb 26;14(3):515. doi: 10.3390/biomedicines14030515 (PMC13023999; doi:10.3390/biomedicines14030515)
Supplement: Supplementary file 1 [file biomedicines-14-00515-s001.zip › Supplementar material/Table S2 - CPAP vs nonCPAP.xlsx]

## Sheet: Foglio1
Study (Year)	Year	Design	Population	Follow-up	N	Exposure/Intervention	CV Outcome(s)	Main Finding (CV endpoints)	Notes
Marín et al.(2005, Lancet)	2005	Observational	Observational, men referred for sleep evaluation		1.651	Severe OSA: untreated vs CPAP vs primary snorers	Fatal & non‑fatal Cardiovascular events (﻿myocardial infarction, unstable angina, stroke, coronary bypass surgery, or coronary angioplasty)	Untreated severe OSA → ﻿HR severe OSAS: 2.87 (1.17–7.51), p=0.025, higher fatal/non‑fatal CVD; treated with CPAP: ﻿1·05 (0·39–2·21), p=0.74.	Real‑world CPAP usage associated with benefit.
SAVE, McEvoy et al(2016, NEJM)	2016	Multicenter, open-label, blinded endpoint, RCT	2717 patients 45-75y with coronary artery disease or cerebrovascular disease and moderate–severe OSA (mostly non‑sleepy)	3.7 years	2717	CPAP + usual care vs usual care only	Composite: CV death, MI, stroke, TIA, HF hospitalization for UA	﻿HR 1.1 (0.91 to 1.32), P = 0.34. Neutral on primary CV composite; improved symptoms/QoL. Therapy with CPAP plus usual care, as compared with usual care alone, did not prevent cardiovascular events in patients with moderate-to-severe obstructive sleep apnea and es- tablished cardiovascular disease. (F	Low adherence (≈3.3 h/night median); adherent subgroup (>4 h/night) suggested benefit (exploratory). CPAP significantly reduced snoring and daytime sleepiness and improved health-related quality of life and mood. 80% were men. The mean adherence 3.5±2.4 hours per night by 12 months
RICCADSA (2016, AJRCCM), Peker et al.	2016	Single center open label RCT, blinded	Newly revascularized coronary artery disease (CAD) and OSA (apnea–hypopnea index ≥15/h) without daytime sleepiness (Epworth Sleepiness Scale score ,10) were randomized to auto-titrating CPAP (n = 122) or no positive airway pressure (n = 122)	4.7 years (57 months)	244	CPAP (>3 hours per night) vs no‑CPAP	Composite: repeat revascularization, MI, stroke, CV mortality	Primary endpoint no difference: ﻿HR 0.8 (0.46–1.41), p=0.449; benefit in patients using CPAP ≥4 h/night ﻿HR: 0.29 (0.10–0.86), p=0.026.	Adherence‑dependent signal. Benefit in patients using CPAP ≥4 h/night ﻿HR: 0.29 (0.10–0.86), p=0.026.
﻿Positive Airway Pressure, Mortality, and Cardiovascular Risk in Older Adults With Sleep Apnea Diego R. Mazzotti	2024	﻿Retrospective clinical cohort study	﻿888 835 beneficiaries with OSA included from 11 USA states (Medicare)	3.1 years	﻿888 835	CPAP vs usual care	MACE incidence risk, ﻿defined as a composite of first occurrence ofmyocardial infarction (MI), heart failure (HF), stroke, or coronary revascularization	﻿MACE incidence risk: HR 0.90; 95%CI, 0.89-0.91	﻿PAP reduced also all-cause mortality (hazard ratio [HR], 0.53; 95% CI, 0.52-0.54)
ISAACC(2020, Lancet Respir Med), de la torre	2020	Multicenter, open-label, RCT, Spain	ACS adult patients with untreated moderate to severe OSAS (mostly non‑sleepy), (AHI ≥ 15)	3.35 years	1255	CPAP + usual care vs usual care alone	Composite: CV death, MI, stroke, rehospitalization at a median of FU of 3.35-year (IQR 1·50–5·31)	﻿HR 0.89 (0.68–1.17) p=0.4. Neutral overall on MACE; improved sleepiness only.	Average CPAP use ~2.8–3.3 h/night;
Effect of Continuous Positive Airway Pressure on the Incidence of Hypertension and Cardiovascular Events in Nonsleepy Patients With Obstructive Sleep Apnea, Barbé	2012	Multicenter RCT	AHI ≥ 20, and had no daytime hypersomnolence, defined as an Epworth Sleepiness Scale (ESS) score of 10 or lower (ESS scores have a range of 0-24).	4 years	725	CPAP + usual care vs usual care alone	Composite: hypertension or cardio- vascular event (nonfatal myocardial infarction, nonfatal stroke, transient ischemic attack, hospitalization for unstable angina or arrhythmia, heart failure, or cardiovascular death)	incidence density ratio was 0.83 (95% CI, 0.63-1.1; P=.20). A post hoc analysis suggested that CPAP treat- ment may reduce the incidence of hy- pertension or cardiovascular events in pa- tients with CPAP adherence of 4 h/night or longer.	In patients with OSA without daytime sleepiness, the prescription of CPAP compared with usual care did not result in a statistically significant reduction in the incidence of hypertension or cardiovascular events. However, the study may have had limited power to detect a significant difference
﻿Factors influencing adherence to continuous positive airway pressure treatment in obstructive sleep apnea and mortality associated with treatment failure e a national registry-based cohort study Andreas Palm	2018	﻿Swedish national registry	Swedevox registry of 16,425 OSA patients	2.4 years	14898	CPAP adherent (≥4 h/night) vs CPAP non adherent (<4h/night)	All-cause mortality	HR 1.74 (95% CI 1.32e2.28)	﻿The adjusted hazard ratio (HR) for mortality was 1.74 (95% CI 1.32e2.28) among those who did not adhere to CPAP (median follow-up period 2.4 years after the one year adherence evaluation).
﻿Positive Airway Pressure Adherence, Mortality, and Cardiovascular Events in Patients with Sleep Apnea Chloe Gerves-Pinquie	2022	French cohort	5,138 adults with OSA starting PAP	6.6 years	5138	CPAP adherent (≥4-6 h/night) vs CPAP non adherent (<4h/night)	MACE (death, MI, stroke, HF exacerbation, or revascularization)	﻿0.87 (0.73–1.04)
﻿Relationship Between CPAP Termination and All-Cause Mortality A French Nationwide Database Analysis Jean-Louis Pépin	2025	French cohort	﻿Eligible patients were adults $ 18 years of age who had not previously used CPAP and had initiated CPAP therapy between January 2015 and December 2016.		176000	Continued CPAP (over 1 year) vs CPAP termination (<1 year)	Incidence of heart Failure	﻿HR, 0.77; 95% CI, 0.71-0.82; P < 0.01	﻿Continuation of CPAP therapy was associated with a significantly lower risk of all-cause death compared with CPAP therapy termination (hazard ratio [HR], 0.61; 95% CI, 0.57-0.65; P < .01, log-rank test). Incident heart failure also was less common in patients who continued vs terminated CPAP therapy (HR, 0.77; 95% CI, 0.71-0.82; P < .01).
